# Supplementary material for: Marshes as “Mountain Tops”: Genetic Analyses of the Critically Endangered São Paulo Marsh Antwren (Aves: Thamnophilidae)
Source: PLoS One. 2015 Oct 8;10(10):e0140145. doi: 10.1371/journal.pone.0140145 (PMC4598188; doi:10.1371/journal.pone.0140145)
Supplement: S1 File — Genotypic data for 17 microsatellite loci presented as a three-digits GENEPOP file. Missing data are reported as 000000. (TXT) [file pone.0140145.s001.txt]

S�o Paulo Marsh Antwren
Fpa11
Fpa13
Fpa14
Fpa15
Fpa17
Fpa18
Fpa23
Fpa24
Fpa25
MyEx19
MyEx41
MyEx46
Mex034
Mex120
Mex140
Mex162
Mex176
Pop
MC02 , 449467 393393 595595 216260 456460 368380 237243 429459 268272 301301 259263 334340 259267 223243 204204 236244 226226
MC03 , 425449 393393 587595 216224 456460 364372 243249 454459 252268 301313 255259 334338 259271 223243 200224 236248 226226
MC04 , 443467 393393 587587 224260 456460 364376 243243 459479 268268 307313 255263 336342 271275 223243 200224 236248 226234
MC05 , 443467 388393 587599 224260 452460 364372 237243 444444 252272 298313 263275 326342 259259 223223 196200 244244 226226
MC06 , 419425 393393 595595 224224 460464 372388 237249 459459 260272 301313 263275 342342 259267 227231 224224 252252 226234
MC07 , 395419 393393 575587 216260 452460 364372 243249 459459 272272 313313 263275 298298 267271 231231 212224 236236 226230
MC08 , 395413 393393 587587 224260 460464 372372 237243 444454 272272 313313 275275 334342 275275 223227 212220 232244 226230
MC09 , 413437 393393 587595 216216 452460 364368 237249 444459 268272 301313 259259 298334 255259 223231 232232 236248 226226
MC10 , 419437 393393 587595 224260 456468 372376 249249 444479 260272 298313 263263 322346 255259 227243 220220 236236 226230
MC11 , 419425 393393 595595 216224 456464 372372 249249 454459 272288 313313 247275 326330 255271 223227 204204 236248 234234
MC12 , 419419 368393 587595 264264 456472 364368 237243 454469 252288 301313 259263 330338 255271 223227 220240 236248 206226
MC13 , 419455 388393 587595 216224 460460 368376 243249 429444 272272 292301 259263 326342 259271 223239 204224 236236 226234
MC14 , 419443 393393 575587 216264 452456 364364 243255 429444 260288 301313 275275 298326 259275 223243 204220 236236 226226
MC16 , 395395 393393 587587 216260 468472 372372 243249 459459 260272 313313 263275 298336 267275 223235 212220 236236 226226
MC18 , 419467 388393 579587 216224 460464 376376 255255 444444 260272 301313 263275 298342 259271 231243 220220 236236 206226
MC19 , 419467 393393 591595 216216 468472 368372 237243 444444 260272 301307 263263 298342 271271 239243 224224 236252 226226
MC20 , 419419 388393 587595 216264 460460 372372 243243 449454 252288 313313 259275 330338 259275 227231 200200 244248 206226
MC21 , 443443 368388 579579 216260 456468 372376 237243 444459 252272 307313 259275 342342 271271 239243 204220 236248 206226
MC22 , 419443 393393 579595 224264 464472 364376 237237 429444 272272 292313 263263 322342 251267 223227 204204 236244 222234
MC23 , 443467 388393 587599 216264 452464 364372 237243 454459 252272 313313 263263 330342 255259 239243 204232 248248 226226
MC24 , 413443 368388 579587 216264 456460 372376 237243 454454 252272 301313 259275 338338 271275 231243 220220 236248 206226
MC25 , 419467 388393 579595 224224 464472 376376 237255 444444 272272 301313 263275 298322 259267 223243 204220 236244 226234
MC26 , 419467 393393 579587 216260 460468 368376 243249 444459 260272 298313 263263 298322 255259 227231 204220 236236 226226
MC27 , 401443 393393 587599 224224 460464 368388 237243 459459 272272 313313 263275 298326 271271 223227 204228 236248 206226
MC28 , 395443 393393 587595 216264 452452 372376 237243 454459 252272 301313 263263 326342 255259 223239 196204 244248 206226
MC29 , 443443 393393 587595 216224 456464 376376 255255 459479 272272 307307 263275 326336 255259 243243 220220 236236 226226
Pop
SL01 , 431443 388393 579595 216264 464464 372376 231255 429444 272272 313313 259259 298338 251259 227243 224232 232256 234238
SL02 , 425443 388393 587587 216264 460468 368376 243249 459459 268280 301313 255259 328330 267271 227235 204220 236252 226234
SL03 , 431449 388393 583587 216264 464464 372372 243249 429444 272272 307307 259259 298338 251259 227243 224232 236236 234238
SL04 , 395443 388388 575587 264264 464464 372372 243243 439459 260268 307307 251259 298338 259271 227227 204208 252252 234238
SL05 , 443443 388393 575587 264264 464464 372372 243243 439439 260268 307307 251259 298338 259271 227251 204204 248252 230234
SL06 , 395419 388393 575587 264264 464464 372372 243243 439444 260280 301307 255259 298298 271271 227251 204208 248252 230238
SL10 , 419449 388393 583587 216264 456464 372372 231255 429444 272272 307313 251259 298338 259259 223243 204204 232256 222238
SL12 , 383395 388393 575595 216264 464468 372376 231243 439459 260272 301313 259259 298330 259267 235251 204204 232244 226234
SL13 , 443443 393393 575587 224264 468472 372372 231249 444444 272272 301301 251259 298298 259267 227227 204204 236236 226226
SL15 , 443443 393393 587587 264264 464468 368368 243249 444459 272272 301307 251251 322338 271271 227243 204204 236248 226234
SL16 , 437443 388393 575587 224264 456456 368376 243255 444459 272272 307313 251259 298330 251259 227251 204232 236236 226234
SL17 , 443443 388393 587587 224264 464472 368372 231243 444459 272272 301307 247251 298322 259267 227227 204232 236248 226230
SL18 , 419443 393393 583587 224264 468468 368372 237237 444459 268268 301313 255263 298322 259271 231235 204204 232244 226234
SL19 , 395443 393393 587587 216264 468468 364376 237237 444459 272288 307307 247259 298298 267271 235243 204204 232232 226234
SL20 , 419449 388393 583587 216264 464464 372372 243249 429444 272272 307307 259259 298298 000000 227243 204224 236252 234234
SL21 , 395431 388393 575591 216264 464468 372372 237237 439444 272272 301313 259259 298330 251259 227235 204224 232256 226238
SL22 , 419443 388393 575587 264264 464464 368372 243243 459459 260280 307307 255259 298338 259259 227251 204204 252252 234238
Pop
SJ05 , 419443 368388 591603 224260 452468 372376 243243 444444 268276 307313 255259 322326 271271 219223 200220 240244 226230
SJ06 , 455455 368368 587587 224256 460460 372372 243243 444479 276288 313313 259259 338338 255271 239239 200204 236240 238238
SJ07 , 419455 368388 587591 224256 460464 372372 243243 444479 276288 313313 259259 322338 255263 223239 204204 236240 238238
SJ08 , 419455 368393 587591 216224 452560 372372 243243 444479 276288 313313 259267 322338 255271 000000 200204 236240 226238
SJ09 , 449467 393398 587595 216224 464468 368372 237255 444469 272272 307307 251267 326334 255259 223223 208232 248252 234234
SJ10 , 449461 393393 575591 224224 460464 356364 243243 439469 276276 307307 259267 322330 255255 223239 204204 236248 226226
SJ11 , 443467 368393 575595 228228 464464 352376 243243 444469 276276 307313 259267 322338 255271 219223 204228 232236 226238
SJ12 , 407425 393393 587599 216216 452468 368368 243243 449474 272280 307313 255259 318326 267271 223231 204220 244252 234234
SJ13 , 401407 393393 591591 224224 452460 364372 243261 434434 268280 313313 259267 322326 259271 223247 204220 232252 230234
SJ14 , 401449 368398 575587 228256 464464 352364 243243 434444 272272 292307 255267 322338 255267 219223 204204 236236 226238
SJ15 , 419461 368368 591591 216224 460464 364372 243255 444469 276288 307313 255267 322338 255271 219251 204220 248252 238238
SJ16 , 419419 388393 591595 224224 456460 372372 243243 439459 276276 292307 251259 326326 267275 223251 204204 244244 234242
SJ17 , 371449 398398 591595 216224 460464 368372 237255 444469 272276 307307 255267 326330 255255 223255 204232 236248 230234
SJ18 , 407449 393393 591595 216224 460464 368372 237243 444444 272280 307307 255275 322338 263267 223255 204220 232244 234242
